# Supplementary material for: Rosa davurica Inhibited Allergic Mediators by Regulating Calcium and Histamine Signaling Pathways
Source: Plants (Basel). 2023 Apr 6;12(7):1572. doi: 10.3390/plants12071572 (PMC10097250; doi:10.3390/plants12071572)
Supplement: Supplementary file 1 [file plants-12-01572-s001.zip]

Archive with 1 entries (1 files):
- plants-2309572-supplementary.pdf
